# Supplementary material for: Emotions evoked by exposure to footstep noise in residential buildings
Source: PLoS One. 2018 Aug 13;13(8):e0202058. doi: 10.1371/journal.pone.0202058 (PMC6089415; doi:10.1371/journal.pone.0202058)
Supplement: S2 File — (XLSX) [file pone.0202058.s003.xlsx]

## Sheet: SPSS
AGE_Group	GENDER	CHILD	NS	NS_Group	ATT	ATT_Group	E1_30	E1_35	E1_40	E1_45	E1_50	E1_55	E1_60	E2_30	E2_35	E2_40	E2_45	E2_50	E2_55	E2_60	E3_30	E3_35	E3_40	E3_45	E3_50	E3_55	E3_60	E4_30	E4_35	E4_40	E4_45	E4_50	E4_55	E4_60	AN_30	AN_35	AN_40	AN_45	AN_50	AN_55	AN_60
20	1	0	81	1	19	2	0	1	1	1	2	3	4	0	0	1	1	2	3	4	0	0	1	2	2	2	3	5	4	3	3	2	2	0	2	2	2	2	3	4	4
20	1	0	95	2	18		2	3	3	4	4	4	6	1	2	2	4	4	6	6	1	2	3	4	4	5	5	3	3	2	2	1	0	0	2	3	3	3	4	4	5
20	1	0	103	2	15	1	3	3	4	5	6	6	6	2	3	4	5	5	5	5	2	2	3	4	5	6	6	3	2	2	1	0	0	0	1	2	3	4	4	5	6
20	2	0	79	1	15	1	1	1	1	2	2	2	3	1	1	1	1	2	2	3	1	1	1	1	2	3	4	4	4	4	3	3	1	1	1	1	2	2	2	3	4
20	2	0	112	2	18		1	3	4	5	5	6	6	2	3	3	4	5	6	6	2	3	3	3	4	4	5	4	2	2	1	1	0	0	1	2	3	3	5	6	6
30	1	0	90		16		1	2	2	2	3	3	5	1	1	2	3	3	3	4	0	2	2	3	3	4	5	4	3	3	2	1	0	0	1	1	2	3	3	4	4
30	1	0	91		19	2	1	1	2	2	2	5	5	0	2	2	2	3	3	5	0	1	1	3	3	4	5	3	3	3	2	1	1	1	1	1	3	3	4	5	5
30	1	1	74	1	18		0	1	1	1	2	2	3	0	1	1	2	2	3	3	0	0	1	1	2	2	3	5	5	4	3	2	2	1	0	0	1	2	2	3	3
30	1	1	95	2	17		1	2	3	4	5	6	6	2	3	3	4	4	5	5	0	2	3	4	4	5	5	3	3	2	2	1	0	0	0	2	2	4	5	5	6
30	1	1	105	2	21	2	1	3	4	5	5	6	6	1	3	4	4	6	6	6	0	3	4	4	5	5	6	2	2	1	1	1	0	0	1	2	3	4	5	5	6
30	1	1	109	2	15	1	1	2	3	5	5	5	5	2	3	3	4	4	5	6	2	3	3	4	4	5	6	3	3	2	1	0	0	0	1	2	4	4	5	5	5
30	2	0	90		14	1	1	1	2	3	3	3	5	1	1	2	3	4	4	4	1	1	2	3	3	4	4	3	3	2	2	2	2	2	1	1	2	3	3	4	5
30	2	0	93		16		2	2	3	5	5	6	6	1	3	3	4	4	5	6	1	1	3	4	5	5	6	4	4	3	3	2	2	1	1	2	3	3	5	5	6
30	2	0	93		15	1	2	3	3	4	4	4	5	1	2	3	3	4	5	6	1	3	3	4	5	5	6	4	4	3	3	2	2	1	0	3	3	4	4	5	6
30	2	1	94		17		2	2	3	5	5	5	6	2	3	3	4	5	6	6	1	2	3	4	5	5	6	5	5	4	4	2	1	0	1	2	3	4	4	5	6
30	2	1	66	1	13	1	0	1	1	2	2	2	2	0	1	1	1	2	3	3	0	1	1	1	2	2	2	5	4	3	2	2	1	0	0	0	1	1	2	3	3
30	2	1	78	1	12	1	0	0	1	1	2	3	3	1	1	1	1	1	2	3	1	1	1	1	2	2	3	5	5	4	2	1	1	0	0	1	1	2	2	3	4
30	2	1	95	2	15	1	1	2	3	4	4	6	6	0	2	4	4	5	5	5	1	1	2	3	4	5	6	3	2	2	1	1	0	0	1	2	3	4	4	4	5
40	1	1	90		22	2	1	1	2	3	3	4	4	1	1	2	3	3	5	5	0	1	2	3	4	4	5	3	2	2	1	1	1	0	0	2	3	3	5	5	6
40	1	0	71	1	24	2	0	1	1	2	2	3	3	1	1	1	1	2	2	3	1	1	1	1	1	2	2	5	4	3	3	3	2	1	0	1	2	2	2	3	3
40	1	0	74	1	26	2	1	1	1	2	1	2	3	1	1	1	1	1	2	3	0	0	0	1	1	2	2	6	5	4	3	2	1	1	1	1	1	2	2	3	3
40	1	0	83	1	24	2	0	1	1	1	1	3	4	1	1	1	2	2	3	4	0	1	1	2	2	3	3	6	5	4	2	1	1	0	1	1	2	2	3	4	5
40	1	1	85	1	23	2	1	1	1	2	2	3	4	1	1	1	2	2	3	4	0	0	1	2	2	3	4	5	5	4	4	3	2	1	1	1	2	2	3	4	5
40	1	1	87	1	26	2	1	1	2	2	2	3	4	1	2	2	2	3	3	4	0	0	1	2	3	3	4	5	5	5	4	3	2	2	1	2	2	3	3	4	5
40	1	1	96	2	17		1	2	3	4	5	5	5	1	3	3	4	4	4	4	1	2	3	4	4	5	6	3	2	2	1	0	0	0	1	2	3	4	5	5	6
40	1	1	96	2	14	1	2	3	4	4	5	5	5	1	1	3	4	4	5	6	1	2	3	3	5	5	6	2	2	2	2	1	0	0	1	1	2	4	5	5	5
40	1	0	100	2	10	1	1	3	4	4	4	5	5	1	1	3	4	4	5	5	1	2	3	4	4	6	6	3	2	2	1	1	1	0	1	2	3	3	5	5	6
40	1	1	101	2	19	2	1	2	3	4	4	4	5	1	2	3	4	5	5	5	1	2	2	4	5	5	5	3	2	2	1	1	0	0	1	2	3	4	4	5	6
40	1	0	104	2	12	1	2	3	3	5	5	6	6	1	2	3	4	4	6	6	0	1	3	4	4	4	5	2	2	2	1	1	0	0	2	2	3	4	5	5	6
40	1	1	106	2	17		2	3	4	5	6	6	6	2	3	3	4	4	4	6	1	2	3	3	5	6	6	4	3	2	1	0	0	0	2	3	3	4	4	5	6
40	2	0	91		30	2	1	1	2	2	3	5	5	1	1	2	2	4	5	5	1	1	2	3	4	5	5	4	3	3	2	2	2	1	1	1	3	4	5	5	6
40	2	1	92		14	1	2	2	3	3	5	5	6	2	2	3	4	4	5	6	1	3	3	4	4	5	5	4	4	3	3	3	1	0	1	1	2	3	3	4	5
40	2	1	92		14	1	1	3	4	4	4	5	6	1	2	3	4	4	4	6	1	2	2	3	4	5	5	3	2	2	1	1	0	0	1	2	3	3	5	5	5
40	2	1	85	1	28	2	1	1	1	2	2	3	4	0	1	2	2	2	3	3	1	2	2	2	2	3	4	6	6	4	4	3	1	0	1	2	2	3	3	4	5
40	2	0	86	1	28	2	1	1	2	2	2	3	4	1	1	2	3	3	4	4	1	1	1	2	3	3	4	5	5	4	4	3	3	1	1	2	2	3	3	4	5
40	2	1	87	1	13	1	1	1	2	2	2	2	4	1	2	2	2	2	3	5	0	1	1	2	2	3	4	6	5	4	3	3	2	2	1	2	2	3	3	4	5
40	2	1	103	2	11	1	2	3	4	4	5	5	6	1	3	3	4	5	5	5	1	2	4	4	5	5	5	4	4	3	2	1	1	1	1	2	3	4	5	5	5
40	2	0	116	2	15	1	2	4	5	5	6	6	6	2	2	3	4	5	6	6	2	3	3	4	4	5	6	2	2	2	2	1	0	0	1	2	3	4	5	6	6
50	1	0	80	1	21	2	0	0	1	1	1	2	4	0	0	1	2	3	3	4	1	1	1	1	2	3	4	6	5	4	3	2	2	2	1	1	2	2	3	4	4
50	2	0	78	1	18		1	1	1	1	2	3	3	0	1	1	2	2	3	3	0	0	1	1	2	2	3	6	6	4	3	2	2	1	0	1	2	2	2	3	3
50	2	0	98	2	21	2	2	3	4	4	5	5	6	1	3	4	4	4	4	4	1	1	3	4	5	5	5	4	3	2	1	1	0	0	0	2	3	4	5	6	6
